# Supplementary material for: Effects of foetal size, sex and developmental stage on adaptive transcriptional responses of skeletal muscle to intrauterine growth restriction in pigs
Source: Sci Rep. 2024 Apr 11;14:8500. doi: 10.1038/s41598-024-57194-9 (PMC11009347; doi:10.1038/s41598-024-57194-9)
Supplement: Supplementary file 2 — Supplementary Tables. [file 41598_2024_57194_MOESM2_ESM.xlsx]

## Sheet: Supplementary Table 1 
Supplementary Table 1: Antibodies used for immunochemistry
Antibody	Working dilution	Company	Catalog Number
Laminin (LAM-89)	1:200	Novus Biologicals	NB600-883
ACTN3	1:100	ThermoFisher	PA5-36233
KLB	1:50	Abcam	ab106794
UCP3	1:50	Abcam	ab10985
Alexa FluorTM 488 - conjugated goat anti-mouse	1:500	Invitrogen	A11029
Alexa FluorTM 568 - conjugated donkey anti-rabbit	1:500	Invitrogen	A10042

## Sheet: Supplementary Table 2
Supplementary Table 2: Transcripts analysed by for qPCR together with porcine primer sequences used
Gene Symbol	Gene Name	Sequence (5'-3') sense / antisense
PAX7	Paired box 7	GCC AAT CAA CTG ATG GCT TT / GTA CAG TGC TCG GAG GAA GC
MYOD1	Myogenic Differentiation 1	GAC GGC ACC TAT TAC AGC GA / CAC GAT GCT GGA CAG ACA GT
MYOG	Myogenin	CCAGGAACCCCACTTCTATGAC / GTAGCCTGGTGGCTCAAAGC
RET	Ret Proto-Oncogene	GAGCAGAGACTACTTGGACCTG / CTCTCTTCAGGCCAGTTCGG
MSTN	Myostatin	TCTTGCTGTAACCTTCCCAGG / TTAGAGGGTAACGACAGCATCG
ACTN3	Actinin Alpha 3	CAAGCTGGTCTCGGACATCG / TAGTCCCTCTGGCTCAGCAT
MYBPC2	Myosin Binding Protein C2	CTTCGTCAGAGAACCCCCAG / TCCCATCCTTCTTGAAGCGG
F5	Coagulation Factor V	GTGACCTTCTCTCCTTACGAA / ACAGCCTTCTGCTCAATGT
PLG	Plasminogen	CCACGGAGTATCTGGATGCC / TGTCAAGCCAGCATTTGGGA
KNG1	Kininogen 1	CAGAGTGCACGTCCCTTTCA / CCTCCAGCTCTGGACTGTTG
SELL	Selectin L	CTGGTCCAGTCCTAGTCCGA / TCATCCATGCTTCTCTGAGACT
CCL16	C-C Motif Chemokine Ligand 16	ACTACTTCTGCTCTTCGCGG / TGGTGATGAAGATGATTGCTGGT
KLB	Beta Klotho	TCATCCTGTCAGCGTTTATTC / CCTCCACCTGAAATGCTCC
IGFBP1	Insulin Like Growth Factor Binding Protein 1	CGAACTGCAACAAGAACGGA / TTCCCGCTCCAAGGGTAGA
AHSG	Alpha 2-HS Glycoprotein	AGTGCACCGATCACACTACG / CATCAGCAGCAGGAATGCTA
UCP3	Uncoupling Protein 3	GCAACAGGAAGTACAGCGGG / GCACAGTTCACGATGGCATT
APOB	Apolipoprotein B	GCGCCAGTAACACATTGCAT / TGGCGTTCGAGTAAGCAACT
PNPLA3	Patatin Like Phospholipase Domain Containing 3	CTGAGGGAAGCAGCTAGAAACC / CTCATCACCCGACAGCAAATC
ALDOB	Aldolase, Fructose-Bisphosphate B	AAGGAAAAGGGGATCGTGCT / CATCAAGCCCTTGAATGGTAGTT
TF	Transferrin	AACAGCAGGCTCAATTTGGAA / TTGGGTGTCATCCCTGAAGAG
RPL4	Ribosomal protein L4	CAAGAGTAACTACAACCTTC / GAACTCTACGATGAATCTTC
TOP2B	Topoisomerase II beta	AACTGGATGATGCTAATGATGCT / GGGAAAGACCCCGTATCTGTCTC
HPRT1	Hypoxanthine Phosphoribosyltransferase 1	GGACTTGAATCATGTTTGTG / CAGATGTTTCCAAACTCAAC
